# Supplementary material for: Disease-associated mutations in human TUBB3 disturb netrin repulsive signaling
Source: PLoS One. 2019 Jun 21;14(6):e0218811. doi: 10.1371/journal.pone.0218811 (PMC6588280; doi:10.1371/journal.pone.0218811)
Supplement: S1 Data — (XLSX) [file pone.0218811.s002.xlsx]

## Sheet: Figure 1
	Group	WT	M323V	R62C	R62Q	D417H
Adjusted TUBB3 based on UNC5C	1	30484	30643.9	22377.6	22066	23326.7
	2	33699.7	20962.9	27367.2	26892.8	24234.3
	3	33554.3	25941	25789.9	28756.3	17860.9
		WT	M323V	R62C	R62Q	D417H
Normalized TUBB3 to WT	1	1.04508	1.00524	0.734075	0.723855	0.765211
	2	0.90458	0.622052	0.812092	0.798015	0.719127
	3	1.10072	0.773106	0.768602	0.857008	0.532296
p Vs WT			0.00415777	0.00201637	0.00150279	0.0024165
	Group	WT	E410K	R380C	M388V	R262H
Adjusted TUBB3 based on UNC5C	1	10204.3	11231.7	10197.3	11904.5	10298.3
	2	11038.8	13250.9	11298.3	10387.3	9872.28
	3	9591.43	9256.46	10876.2	9228.61	11329.5
		WT	E410K	R380C	M388V	R262H
Normalized TUBB3 to WT	1	0.992811	1.09277	0.992136	1.15823	1.00196
	2	1.08178	1.28923	1.09926	1.01062	0.960512
	3	0.868887	0.900596	1.05819	0.897887	1.10229
p Vs WT			0.052257	0.206795	0.458955	0.619393
	Group	WT	A302T	E205K	G82R	T178M
Adjusted TUBB3 based on UNC5C	1	17735.8	14049.6	14429.3	16866.5	16240.6
	2	23412.5	17546.5	20395.7	19372.2	20372.2
	3	19793.2	14679.3	20345.2	21346.3	19309.8
		WT	A302T	E205K	G82R	T178M
Normalized TUBB3 to WT	1	0.873091	0.691627	0.71032	0.830294	0.799484
	2	1.32007	0.863769	1.00403	0.953647	1.00287
	3	0.845409	0.722628	1.00155	1.05082	0.950575
p Vs WT			0.00398343	0.354026	0.602413	0.351661
	Group	WT	R262C	R62Q	T178M
Adjusted TUBB3 based on UNC5C	1	22579.2	13089	10318.8	29135.2
	2	25424.9	11649.2	11594.1	24118.4
	3	29518.5	31105.7	30645.4	27099.3
		WT	R62Q	R262C	T178M
Normalized TUBB3 to WT	1	0.870322	0.504518	0.39774	1.12303
	2	0.980008	0.449021	0.446899	0.929651
	3	1.1378	1.19898	1.18124	1.04455
p Vs WT			0.00243551	0.00205632	0.325203

## Sheet: Figure 2
UNC5C						TUBB3
Netrin-1	-	+	-	+		Netrin-1	-	+	-	+
TUBB3 WT	+	+	-	-		TUBB3 WT	+	+	-	-
R262C	-	-	+	+		R262C	-	-	+	+
p C vs N	0.00984518		0.908934			p C vs N	0.00933965		1.51257e-05
Mean	7.45417	2.46818	7.77273	7.83827		Mean	2.06325	3.43107	2.02992	4.09773
	9.40082	2.52516	7.45773	8.92346			2.44495	4.59751	1.44495	3.59751
	6.03824	3.2799	8.53577	8.34567			2.15704	2.74481	2.65704	4.74481
	6.92345	1.59949	7.32468	6.24567			1.58776	2.95089	1.98776	3.95089
UNC5C						TUBB3
Netrin-1	-	+	-	+		Netrin-1	-	+	-	+
TUBB3 WT	+	+	-	-		TUBB3 WT	+	+	-	-
R62Q	-	-	+	+		R62Q	-	-	+	+
p C vs N	0.00200364		0.586652			p C vs N	0.00361531		0.00553213
Mean	8.45417	3.13485	8.77273	8.50493		Mean	2.09658	3.93107	1.92992	3.43107
	8.40082	3.52516	9.45773	8.92346			3.14495	5.59751	2.44495	3.59751
	9.03824	2.2799	7.53577	6.34567			1.15704	2.74481	1.65704	3.74481
	7.92345	3.59949	9.32468	10.2457			1.98776	3.45089	1.68776	2.95089

## Sheet: Figure 3
Group	WT		R62Q		R262C				90 degree zRotation		+		+		+		+		+		+
Netrin-1	-	+	-	+	-	+			Group	WT				R62Q				R262C
Wt vs M			0.0443791		0.00442222				Netrin-1	-		+		-		+		-		+
p cv N	1.27549e-12		0.630812		0.379116				P vs rotaion		1.93414e-21		3.42092e-17		1.15238e-15		1.40428e-22		1.15066e-14		1.06688e-20
Mean	0.725188	0.481247	0.634803	0.655472	0.598885	0.636068			Mean	0.725188	0.00852941	0.481247	0.000666667	0.634803	0.0153333	0.655472	0.0194444	0.598885	0.0182353	0.636068	0.0257576
	0.783	0.53	0.565364	0.63	0.7476	0.553				0.783	-0.1	0.53	0.01	0.565364	-0.01	0.63	0.11	0.7476	-0.1	0.553	-0.01
	0.765	0.35	0.689127	0.792	0.7832	0.6952				0.765	-0.02	0.35	0.18	0.689127	0.06	0.792	0.13	0.7832	0.11	0.6952	-0.01
	0.711	0.56	0.586154	0.576	0.5696	0.5056				0.711	0.05	0.56	0.03	0.586154	0.09	0.576	0.12	0.5696	0.05	0.5056	-0.01
	0.522	0.45	0.578233	0.612	0.6052	0.68				0.522	-0.07	0.45	-0.08	0.578233	-0.1	0.612	0.17	0.6052	0.12	0.68	0.12
	0.585	0.56	0.54	0.648	0.0267	0.72				0.585	-0.01	0.56	-0.02	0.54	0.06	0.648	-0.15	0.0267	-0.01	0.72	-0.17
	0.522	0.69	0.665364	0.621	0.7476	0.69				0.522	0.13	0.69	0.12	0.665364	-0.02	0.621	-0.07	0.7476	0.13	0.69	0.01
	0.72	0.38	0.649522	0.538	0.7298	0.75				0.72	0.12	0.38	-0.09	0.649522	0.05	0.538	-0.02	0.7298	0.12	0.75	-0.08
	0.87	0.64	0.704969	0.576	0.5696	0.6				0.87	0.21	0.64	0	0.704969	0.13	0.576	0.05	0.5696	0.21	0.6	0.2
	0.85	0.46	0.641601	0.576	0.7209	0.39				0.85	0.14	0.46	-0.01	0.641601	-0.07	0.576	0.21	0.7209	0.14	0.39	0.12
	0.79	0.53	0.023763	0.639	0.717696	0.71				0.79	0.16	0.53	-0.08	0.023763	-0.01	0.639	0.01	0.717696	0.12	0.71	0.04
	0.78	0.29	0.84	0.657	0.751872	0.73				0.78	0.11	0.29	0	0.84	0.13	0.657	-0.02	0.751872	-0.15	0.73	0.09
	0.91	0.45	0.87	0.432	0.546816	0.48				0.91	-0.04	0.45	0.11	0.87	0.12	0.432	0.06	0.546816	0.11	0.48	0.11
	0.83	0.42	0.74	0.7	0.580992	0.6528				0.83	0.05	0.42	-0.1	0.74	0.21	0.7	-0.09	0.580992	0.02	0.6528	0.2
	0.74	0.46	0.73	0.88	0.025632	0.6912				0.74	0.1	0.46	-0.14	0.73	0.14	0.88	0.01	0.025632	-0.01	0.6912	0.13
	0.58	0.53	0.54	0.64	0.717696	0.6624				0.58	-0.09	0.53	-0.17	0.54	-0.19	0.64	-0.02	0.717696	0.05	0.6624	0.11
	0.65	0.38	0.54	0.68	0.700608	0.72				0.65	-0.02	0.38	0.12	0.54	-0.22	0.68	0.12	0.700608	0.16	0.72	-0.16
	0.58	0.64	0.84	0.72	0.546816	0.576				0.58	0.12	0.64	-0.08	0.84	0.05	0.72	0.11	0.546816	0.12	0.576	-0.08
	0.7	0.46	0.51	0.69	0.692064	0.3744				0.7	-0.08	0.46	-0.02	0.51	-0.15	0.69	-0.17	0.692064	-0.08	0.3744	-0.02
	0.7584	0.53	0.87	0.82	0.688988	0.6816				0.7584	-0.17	0.53	0.12	0.87	-0.07	0.82	0.12	0.688988	-0.17	0.6816	0.12
	0.7488	0.29	0.16	0.64	0.721797	0.7008				0.7488	0.02	0.29	0.11	0.16	-0.14	0.64	0.21	0.721797	0.02	0.7008	0.11
	0.72522	0.45	0.85	0.64	0.580992	0.515712				0.72522	-0.09	0.45	0.2	0.85	-0.06	0.64	-0.1	0.580992	-0.09	0.515712	0.2
	0.53244	0.42	0.55	0.71	0.617304	0.6936				0.53244	-0.03	0.42	0.13	0.55	0.05	0.71	-0.08	0.617304	-0.03	0.6936	0.02
	0.5967	0.64	0.73	0.73	0.027234	0.7344				0.5967	0.11	0.64	-0.2	0.73	-0.03	0.73	-0.01	0.027234	0.11	0.7344	0.02
	0.53244	0.53	0.58	0.48	0.762552	0.7038				0.53244	-0.1	0.53	-0.23	0.58	0.04	0.48	0.15	0.762552	-0.1	0.7038	0.01
	0.7344	0.38	0.54	0.7	0.744396	0.765				0.7344	-0.01	0.38	0.04	0.54	0.2	0.7	0.02	0.744396	-0.01	0.765	0.06
	0.8874	0.6528	0.84	0.88	0.580992	0.612				0.8874	-0.09	0.6528	0.03	0.84	0.07	0.88	0.13	0.580992	-0.09	0.612	0
	0.867	0.4692	0.82	0.64	0.735318	0.3978				0.867	0	0.4692	-0.04	0.82	0.01	0.64	-0.09	0.735318	0	0.3978	0.11
	0.8058	0.5406	0.89	0.68	0.73205	0.7242				0.8058	0.05	0.5406	0.02	0.89	0	0.68	0	0.73205	0.05	0.7242	-0.1
	0.7956	0.2958	0.81	0.72	0.766909	0.7446				0.7956	-0.14	0.2958	0.16	0.81	0.16	0.72	0.05	0.766909	-0.14	0.7446	-0.14
	0.9282	0.459	0.03	0.69	0.557752	0.4896				0.9282	-0.15	0.459	-0.1	0.03	-0.04	0.69	0.01	0.557752	-0.15	0.4896	-0.17
	0.8466		0.7548	0.75	0.592612	0.665856				0.8466	-0.09			0.7548		0.75	0.01	0.592612	-0.09	0.665856	0.12
	0.7548			0.6	0.0261446	0.705024				0.7548	0.16					0.6	0	0.0261446	0.16	0.705024	0
	0.5916			0.39	0.73205	0.675648				0.5916	0.03					0.39	0.05	0.73205	0.03	0.675648	-0.1
	0.663			0.71	0.71462					0.663	0.03					0.71	-0.14	0.71462	0.01
				0.73												0.73	-0.15
				0.48												0.48	-0.04

## Sheet: Figure 4
	Group	WT		62Q		262C
	Netrin-1	-	+	-	+	-	+
	Mean=	0.198864	0.642045	0.255682	0.278409	0.289773	0.227273
	p vs WTN	7.98821e-05			0.000410395		0.00139143
	WT C					WT N					R62Q C					R62Q N					R262C C					R262C N
	1	1	1	1		1	0	1	1		1	1	1	1		1	0	1	0		1	1	1	1		1	0	1	0
	1	1	1	1		1	1	0	0		1	1	0	0		0	1	1	1		1	1	1	1		0	1	1	1
	1	1	1	1		0	1	0	0		1	1	1	1		0	1	1	1		1	1	1	1		1	1	1	1
	1	1	1	0		1	0	0	0		1	1	0	0		1	1	1	1		1	1	1	1		1	1	1	1
	0	1	0	0		1	0	0	0		1	0	1	1		1	1	1	1		1	1	1	1		1	1	1	1
	1	1	1	1		0	1	0	0		1	1	1	1		0	1	1	0		1	1	1	1		0	1	1	1
	1	1	1	1		1	1	0	0		1	1	0	0		0	1	0	1		1	1	1	1		0	1	1	1
	1	1	1	1		0	0	1	1		1	0	1	1		1	1	0	1		0	1	1	1		1	1	1	1
	1	1	1	0		0	0	0	0		1	1	1	1		1	1	1	1		1	1	1	1		1	1	1	1
	1	1	0	1		0	0	1	1		1	0	1	1		1	1	0	1		1	0	1	1		1	1	1	1
	1	1	1	1		1	0	1	1		1	1	1	1		1	0	1	0		1	1	1	1		1	1	1	1
	1	1	1	1		1	1	0	0		1	1	0	0		0	1	1	1		1	1	1	1		1	1	1	1
	1	1	1	1		0	1	0	0		1	1	1	1		0	1	1	1		1	1	1	1		1	1	1	1
	1	1	1	1		1	0	0	0		1	1	0	0		1	1	1	1		1	1	0	0		1	1	1	1
	1	1	1	1		0	0	1	1		1	0	1	1		1	1	0	1		0	1	1	1		1	1	1	1
	1	1	1	1		1	0	0	0		1	1	1	1		1	1	1	1		1	1	1	1		1	1	1	1
	1	1	0	1		1	0	1	1		1	0	1	1		1	1	0	1		1	0	1	1		1	1	0	1
	0	1	0	1		1	0	0	0		1	0	1	1		1	1	1	1		0	0	1	1		1	1	1	1
	1	1	1	1		0	1	0	0		1	1	1	1		0	1	1	0		1	1	1	1		0	1	1	1
	1	1	1	1		1	1	0	0		1	1	0	0		0	1	0	1		1	1	0	0		0	1	0	1
	1	1	1	1		1	0	1	1		1	1	1	1		1	0	1	0		1	1	1	1		1	0	1	0
	1	1	1	1		0	1	0	0		1	1	0	0		0	1	1	1		1	1	1	0		0	1	1	1
	1	1	1	1		0	1	0	0		1	1	1	1		0	1	1	1		1	1	1	1		1	1	1	1
	1	1	1	1		0	0	0	0		1	1	0	0		1	1	1	1		1	1	0	0		1	1	1	1
	0	1	1	1		1	0	0	0		1	0	1	1		1	1	1	1		1	0	1	1		1	1	1	1
	1	1	1	1		0	1	0	0		1	1	1	1		0	1	1	0		1	1	1	1		1	1	1	1
	1	1	1	1		0	1	0	0		1	1	0	0		0	1	0	1		1	1	1	0		1	1	0	1
	1	1	1	1		0	0	1	1		1	0	1	1		1	1	0	1		0	1	1	1		1	1	1	1
	1	1	1	0		0	1	0	0		1	1	1	1		1	1	1	1		1	1	1	1		1		1	1
	1	1	1	1		0	1	1	1		1	0	1	1		1	1	0	1		1	0	1	1		1		1	1
	1	1	1	1		0	1	0	0		1	1	0	0		0	1	1	1		1	1	1	1		1		1	1
	1	1	1	1		0	1	0	0		1	1	1	1		0	1	1	1		1	1	1	1		1		1	1
	1	1	1	0		0	1	0	0		1	1	0	0		1	1	1	1		1	1	1	0		1		1	1
	1	1	1	1		0	0	1	1		1	0	1	1		1	1	0	1		1	1	1	1		1		1	1
	1	1	1	1		0	0	1	1		1	0	1	1		1	1	0	1		1	1	1	1		1		1	1
	1	1	1	1		1	0	0	0		1	0	1	1		1	1	1	1		0	1	1	1				1	1
	1	1	1	1		0	1	0	0		1	1	1	1		0	1	1	0									1	1
	1			1		1	1	0	0		1	1	1	1		0	1	0	1									1	1
	1			1		1	0	1	1		1	1	1	1		1	0	1	0									1	1
	1					1	1	0	0		1	1	1	1		0	1	1	1									1	1
						0	1				1	1	1	1		0	1	1	1									1	1
						0	0						0			1		1	1									1	1
						0	0						1			1			1									1	1
	37	37	33	34		18	21	12	12		41	29	31	30		25	37	30	35		31	31	33	30		29	26	40	41
	0.159091	0.159091	0.25	0.227273	0.198864	0.590909	0.522727	0.727273	0.727273	0.642045	0.0681818	0.340909	0.295455	0.318182	0.255682	0.431818	0.159091	0.318182	0.204545	0.278409	0.295455	0.295455	0.25	0.318182	0.289773	0.340909	0.409091	0.0909091	0.0681818	0.227273

## Sheet: Figure 5
		Venus	Venus	WT	62Q	R262C
	Netrin-1	-	+	+	+	+
	Mean	-1.45455	-16.52	-14.9545	-4.4	-3.31818
	p vs VC		2.86284e-06		0.264097	0.443416
	p vs WT				0.000784109	0.000131648
		Venus	Venus	WT	62Q	R262C
		-6	4	-9	-22	-10
		10	-9	-18	-9	-5
		-6	-6	6	-12	4
		8	-9	-10	4	-9
		-13	-8	-10	-9	0
		-6	-17	-17	0	6
		-6	-35	-11	6	7
		11	-6	-26	7	-7
		8	-26	-16	-6	-8
		-13	-16	-9	-6	-6
		-6	-15	-10	11	-8
		-6	-33	-17	8	-9
		-6	-17	-11	-13	-5
		11	-9	-28	-6	-12
		8	-10	-16	-6	8
		-8	-17	6	-6	-13
		-6	-11	-40	-7	-6
		-6	-28	-10	-8	-6
		11	-16	-17	-6	7
		8	-20	-11	-8	-6
		-13	-10	-26		-6
		-6	-17	-29		11
			-17
			-20
			-45

## Sheet: Figure 6
	Group	Venus Only		WT		R62Q		R262C
	Label	Venus	Ben	Venus	Ben	Venus	Ben	Venus	Ben
	p venus vs WT					1.42947e-10		6.94861e-15
	p ben vs WT						1.70955e-10		8.01628e-15
	P Venus vs Ben	0.973593		0.950896		0.959095		0.970864
	Mean	29.6628	29.5425	29.3722	29.5427	73.7912	74.092	77.7642	78.0267
		35.5	35.855	37.275	38.0205	35.8195	36.8941	44.9423	44.4973
		46.6006	47.0666	48.9306	48.9	51.2572	52.7949	65.65	65
		17.2	17.372	18.06	18.4212	123.84	127.555	92.92	92
		20.5	20.705	21.525	21.9555	103.2	106.296	106.373	105.32
		30.8	31.108	32.34	32.9868	72	74.16	89.89	89
		46.6006	47.0666	48.9306	49.9092	65	66.95	55.55	55
		30.8	31.108	32.34	32.9868	86	88.58	98.98	98
		18.2	18.382	19.11	19.4922	52	53.56	82.82	82
		17.2	17.372	18.06	18.4212	96.2	99.086	89.89	89
		49.5179	50.0131	51.9938	53.0336	78.5	80.855	94.536	93.6
		17.2	17.372	18.06	18.4212	86	88.58	78.78	78
		20.5	20.705	21.525	21.9555	86.4	85.2768	35.8429	35.488
		30.8	31.108	32.34	32.9868	72	71.064	54.3747	53.8363
		46.6006	47.0666	48.9306	49.9092	96.7	95.4429	54.285	55
		20.5	20.1105	21.525	21.9555	103.5	102.154	96.726	98
		30.8	30.2148	28.336	28.9027	40.6444	40.116	80.934	82
		26.1	25.6041	24.012	23.6998	34.9155	34.4616	87.843	89
		17.2	16.8732	15.824	15.6183	35.3646	34.9049	92.3832	93.6
		20.5	20.1105	18.86	18.6148	99.4762	98.183	76.986	78
		30.8	30.2148	28.336	27.9676	60.1484	59.3665	93.6164	94.8494
		46.6006	45.7151	42.8725	42.3152	111.275	109.828	101.608	102.946
		30.8	30.2148	28.336	27.9676	90.801	89.6205	106.86	108.267
		20.2	19.8162	18.584	18.3424	70.992	70.0691	52.3925	53.0826
		25.0774	24.6009	23.0712	22.7713	95.3462	94.1067	53.525	54.23
		25.4	24.9174	23.368	23.0642	102.051	100.724	95.3718	96.628
		47.2	46.3032	43.424	42.8595	40.0754	39.5544	79.8009	80.852
		25.7346	25.2456	23.6758	23.368	34.4266	33.9791	86.6132	87.754
		35.6264	34.9495	32.7763	32.3502	47.0134	46.4022	93.6164	94.8494
						69	68.103	38.493	39
								51.324	52
